# Supplementary material for: Investigating Amphoteric 3,4′-Biscoumarin-Based ortho-[(Dialkylamino)methyl]phenols as Dual MAO and ChE Inhibitors
Source: Int J Mol Sci. 2025 Oct 20;26(20):10197. doi: 10.3390/ijms262010197 (PMC12562640; doi:10.3390/ijms262010197)
Supplement: Supplementary file 1 [file ijms-26-10197-s001.zip]

Archive with 1 entries (1 files):
- ijms-3824856-supplementary.pdf
